# Supplementary material for: Evaluation of the Chemosensoric Properties of Commercially Available Dog Foods Using Electronic Sensors and GC-MS/O Analysis
Source: Molecules. 2023 Jul 19;28(14):5509. doi: 10.3390/molecules28145509 (PMC10384845; doi:10.3390/molecules28145509)
Supplement: Supplementary file 1 [file molecules-28-05509-s001.zip]

Archive with 1 entries (1 files):
- molecules-2473744-SI.pdf
